# Supplementary material for: Synergistic Dual Targeting of Thioredoxin and Glutathione Systems Irrespective of p53 in Glioblastoma Stem Cells
Source: Antioxidants (Basel). 2024 Oct 3;13(10):1201. doi: 10.3390/antiox13101201 (PMC11504866; doi:10.3390/antiox13101201)
Supplement: Supplementary file 1 [file antioxidants-13-01201-s001.zip]

Archive with 1 entries (1 files):
- antioxidants-3180313-supplementary.pdf
